# Supplementary material for: Development of Peptide Mimics of the Human Acetylcholine Receptor Main Immunogenic Region for Treating Myasthenia Gravis
Source: Int J Mol Sci. 2024 Dec 30;26(1):229. doi: 10.3390/ijms26010229 (PMC11719904; doi:10.3390/ijms26010229)
Supplement: Supplementary file 1 [file ijms-26-00229-s001.zip]

Archive with 1 entries (1 files):
- ijms-3364037-supplementary.pdf
